# Supplementary material for: Investigation of Cannabis sativa Phytochemicals as Anti-Alzheimer’s Agents: An In Silico Study
Source: Plants (Basel). 2023 Jan 22;12(3):510. doi: 10.3390/plants12030510 (PMC9919841; doi:10.3390/plants12030510)
Supplement: Supplementary file 1 [file plants-12-00510-s001.zip]

Archive with 2 entries (2 files):
- Supplementary Figure S1.tif
- Supplementary Material.pdf
